# Supplementary material for: Study on Synergistic Anti-Inflammatory Effect of Typical Functional Components of Extracts of Ginkgo Biloba Leaves
Source: Molecules. 2023 Feb 1;28(3):1377. doi: 10.3390/molecules28031377 (PMC9920934; doi:10.3390/molecules28031377)
Supplement: Supplementary file 1 [file molecules-28-01377-s001.zip]

Archive with 1 entries (1 files):
- molecules-1844592-supplementary.pdf
